# Supplementary material for: Two new species of Hyaloambispora and Paramirandina (Microthyriaceae, Microthyriales) from freshwater habitats in China
Source: MycoKeys. 2026 Jul 15;136:271–84. doi: 10.3897/mycokeys.136.199668 (PMC13392774; doi:10.3897/mycokeys.136.199668)
Supplement: XML Treatment for Hyaloambispora aquatica [file mycokeys.136.199668-treatment1.xml]

<!DOCTYPE tp:taxon-treatment
  PUBLIC "-//TaxonX//DTD Taxonomic Treatment Publishing DTD v0 20100105//EN" "tax-treatment-NSO.dtd">
<tp:taxon-treatment xmlns:tp="http://www.plazi.org/taxpub"><tp:treatment-meta><kwd-group><label>Taxon classification</label><kwd>
                <named-content content-type="kingdom">Fungi</named-content>
              </kwd><kwd>
                <named-content content-type="order">Microthyriales</named-content>
              </kwd><kwd>
                <named-content content-type="family">Microthyriaceae</named-content>
              </kwd></kwd-group><mixed-citation publication-type="journal"><person-group><name><surname>Shao</surname><given-names>Lei</given-names></name><name><surname>Liu</surname><given-names>Yong</given-names></name><name><surname>Shi</surname><given-names>Yuxin</given-names></name><name><surname>Liu</surname><given-names>Yu</given-names></name><name><surname>Yang</surname><given-names>Wensheng</given-names></name><name><surname>Ma</surname><given-names>Jian</given-names></name></person-group><article-title>Two new species of <italic><tp:taxon-name><tp:taxon-name-part taxon-name-part-type="genus" reg="Hyaloambispora">Hyaloambispora</tp:taxon-name-part></tp:taxon-name></italic> and <italic><tp:taxon-name><tp:taxon-name-part taxon-name-part-type="genus" reg="Paramirandina">Paramirandina</tp:taxon-name-part></tp:taxon-name></italic> (<tp:taxon-name><tp:taxon-name-part taxon-name-part-type="family" reg="Microthyriaceae">Microthyriaceae</tp:taxon-name-part></tp:taxon-name>, <tp:taxon-name><tp:taxon-name-part taxon-name-part-type="order" reg="Microthyriales">Microthyriales</tp:taxon-name-part></tp:taxon-name>) from freshwater habitats in China</article-title><source>MycoKeys</source><day>15</day><month>07</month><year>2026</year><volume>136</volume><fpage>271</fpage><lpage>284</lpage><pub-id pub-id-type="doi">10.3897/mycokeys.136.199668</pub-id></mixed-citation></tp:treatment-meta><tp:nomenclature><tp:taxon-name><object-id xmlns:xlink="http://www.w3.org/1999/xlink" content-type="arpha" xlink:type="simple">45CD4F17-2D66-598E-B894-174E457D8B4E</object-id>
                    		<tp:taxon-name-part taxon-name-part-type="genus" reg="Hyaloambispora">Hyaloambispora</tp:taxon-name-part> <tp:taxon-name-part taxon-name-part-type="species" reg="aquatica">aquatica</tp:taxon-name-part>
                    	
                    		<object-id xmlns:xlink="http://www.w3.org/1999/xlink" content-type="mycobank" xlink:type="simple">905781</object-id>
                    	</tp:taxon-name><tp:taxon-authority>L. Shao &amp; J. Ma</tp:taxon-authority><tp:taxon-status xmlns:xlink="http://www.w3.org/1999/xlink" xlink:type="simple">sp. nov.</tp:taxon-status><xref ref-type="fig" rid="F2">Fig. 2</xref></tp:nomenclature><tp:treatment-sec sec-type="Etymology"><title>Etymology.</title><p>‘‘<italic>aquatica</italic>” refers to the occurrence of this species in an aquatic habitat.</p><fig id="F2" position="float" orientation="portrait"><object-id xmlns:xlink="http://www.w3.org/1999/xlink" content-type="doi" xlink:type="simple">10.3897/mycokeys.136.199668.figure2</object-id><object-id xmlns:xlink="http://www.w3.org/1999/xlink" content-type="arpha" xlink:type="simple">38A3338C-82A4-5B15-9321-A74D5D4626C9</object-id><label>Figure 2.</label><caption><p><italic><tp:taxon-name><tp:taxon-name-part taxon-name-part-type="genus" reg="Hyaloambispora">Hyaloambispora</tp:taxon-name-part> <tp:taxon-name-part taxon-name-part-type="species" reg="aquatica">aquatica</tp:taxon-name-part></tp:taxon-name></italic> (<abbrev xmlns:xlink="http://www.w3.org/1999/xlink" content-type="institution" xlink:title="Herbarium of Guizhou Academy of Agriculture Sciences, Guiyang, China" xlink:type="simple">GZAAS</abbrev> 25-0795, holotype). <bold>a, b</bold>. Colonies on the host surface; <bold>c–g</bold>. Conidiophores, conidiogenous cells and conidia; <bold>h–j</bold>. Conidiogenous cells and conidia; <bold>k, l</bold>. Colonies on PDA from above and below; <bold>m–q</bold>. Conidia. Scale bars: 30 μm (<bold>c–g</bold>); 20 μm (<bold>h–j</bold>); 10 μm (<bold>m–q</bold>).</p></caption><graphic xmlns:xlink="http://www.w3.org/1999/xlink" xlink:href="mycokeys-136-271-g002.jpg" id="oo_1716946.jpg" position="float" orientation="portrait" xlink:type="simple"><uri content-type="original_file" xlink:type="simple">https://binary.pensoft.net/fig/1716946</uri></graphic></fig></tp:treatment-sec><tp:treatment-sec sec-type="Holotype"><title>Holotype.</title><p><abbrev xmlns:xlink="http://www.w3.org/1999/xlink" content-type="institution" xlink:title="Herbarium of Guizhou Academy of Agriculture Sciences, Guiyang, China" xlink:type="simple">GZAAS</abbrev> 25-0795.</p></tp:treatment-sec><tp:treatment-sec sec-type="Description"><title>Description.</title><p><bold><italic>Saprobic</italic></bold> on submerged decaying wood in freshwater river. <bold><italic>Asexual morph</italic>: <italic>Colonies</italic></bold> superficial, effuse, hairy or velvety, aggregated into fascicles, pale brown to brown. <bold><italic>Mycelium</italic></bold> immersed, consisting of hyaline to pale brown, smooth-walled, branched, septate, smooth hyphae. <bold><italic>Conidiophores</italic></bold> 119.5–167.5 × 7.5–10 μm (x̄ = 138 × 8.5 μm, n = 25), macronematous, mononematous, solitary, erect, unbranched, septate, straight or flexuous, cylindrical, slightly constricted at septa, dark brown at the base, subhyaline to pale brown towards the apex. <bold><italic>Conidiogenous cells</italic></bold> 43–68 × 6–8.5 μm (x̄ = 54 × 7 μm, n = 25), polyblastic, sympodial, terminal, becoming intercalary, percurrent, denticulate, subhyaline to pale brown, bearing tiny, protuberant, circular scars, sometimes with percurrent proliferation and slightly constricted at septa. <bold><italic>Conidia</italic></bold> 24–34 × 10.5–13.5 μm (x̄ = 30.5 × 12 μm, n = 35), acropleurogenous, fusiform, reniform or obpyriform, straight or slightly curved, smooth-walled, 3-euseptate, swollen in the central cell, central cell olivaceous or pale brown to brown, apical cell subhyaline, conical or slightly rounded, basal cell subhyaline, hyaline when young, truncate. <bold><italic>Sexual morph</italic></bold>: Undetermined.</p></tp:treatment-sec><tp:treatment-sec sec-type="Culture characteristics"><title>Culture characteristics.</title><p>Conidia germinating on PDA within 28 hours, producing germ tubes from the conidial body. Colony on PDA reaching 13 mm diam. after 45 days at room temperature (approximately 25 °C), circular or irregular, umbonate, with undulate margin; pale brown to dark brown, reverse side displays pale brown to dark brown colonies.</p></tp:treatment-sec><tp:treatment-sec sec-type="Material examined"><title>Material examined.</title><p>China, • Hainan Province, Dongfang City, on submerged decaying wood in a freshwater habitat, 22 May 2025, Jian Ma, DF13 (<abbrev xmlns:xlink="http://www.w3.org/1999/xlink" content-type="institution" xlink:title="Herbarium of Guizhou Academy of Agriculture Sciences, Guiyang, China" xlink:type="simple">GZAAS</abbrev> 25-0795, holotype), ex-type living cultures <abbrev xmlns:xlink="http://www.w3.org/1999/xlink" content-type="institution" xlink:title="Guizhou Culture Collection, China, Guiyang, China" xlink:type="simple">GZCC</abbrev> 27-27604; <italic>ibid</italic>., DF18 (<abbrev xmlns:xlink="http://www.w3.org/1999/xlink" content-type="institution" xlink:title="Herbarium of Guizhou Academy of Agriculture Sciences, Guiyang, China" xlink:type="simple">GZAAS</abbrev> 25-0796, paratype), living culture <abbrev xmlns:xlink="http://www.w3.org/1999/xlink" content-type="institution" xlink:title="Guizhou Culture Collection, China, Guiyang, China" xlink:type="simple">GZCC</abbrev> 27-27605.</p></tp:treatment-sec><tp:treatment-sec sec-type="Notes"><title>Notes.</title><p>The specimen (<abbrev xmlns:xlink="http://www.w3.org/1999/xlink" content-type="institution" xlink:title="Herbarium of Guizhou Academy of Agriculture Sciences, Guiyang, China" xlink:type="simple">GZAAS</abbrev> 25-0795) exhibits morphological similarities to <italic><tp:taxon-name><tp:taxon-name-part taxon-name-part-type="genus" reg="Hyaloambispora">Hyaloambispora</tp:taxon-name-part> <tp:taxon-name-part taxon-name-part-type="species" reg="drungiorum">drungiorum</tp:taxon-name-part></tp:taxon-name></italic> (HKAS 136188) in terms of conidiophore and conidial morphology, as described by <xref ref-type="bibr" rid="B31">Xu et al. (2025)</xref>. However, <abbrev xmlns:xlink="http://www.w3.org/1999/xlink" content-type="institution" xlink:title="Herbarium of Guizhou Academy of Agriculture Sciences, Guiyang, China" xlink:type="simple">GZAAS</abbrev> 25-0795 differs from <italic><tp:taxon-name><tp:taxon-name-part taxon-name-part-type="genus" reg="Hyaloambispora">H.</tp:taxon-name-part> <tp:taxon-name-part taxon-name-part-type="species" reg="drungiorum">drungiorum</tp:taxon-name-part></tp:taxon-name></italic> (HKAS 136188) in having shorter conidiophores (119.5–167.5 μm vs. 404–580 μm) (<xref ref-type="bibr" rid="B31">Xu et al. 2025</xref>). In addition, <italic><tp:taxon-name><tp:taxon-name-part taxon-name-part-type="genus" reg="Hyaloambispora">H.</tp:taxon-name-part> <tp:taxon-name-part taxon-name-part-type="species" reg="drungiorum">drungiorum</tp:taxon-name-part></tp:taxon-name></italic> possesses guttulate conidia, whereas this characteristic is absent in <abbrev xmlns:xlink="http://www.w3.org/1999/xlink" content-type="institution" xlink:title="Herbarium of Guizhou Academy of Agriculture Sciences, Guiyang, China" xlink:type="simple">GZAAS</abbrev> 25-0795 (<xref ref-type="bibr" rid="B31">Xu et al. 2025</xref>). Moreover, phylogenetic analyses recovered our isolates (<abbrev xmlns:xlink="http://www.w3.org/1999/xlink" content-type="institution" xlink:title="Guizhou Culture Collection, China, Guiyang, China" xlink:type="simple">GZCC</abbrev> 27-27604 and <abbrev xmlns:xlink="http://www.w3.org/1999/xlink" content-type="institution" xlink:title="Guizhou Culture Collection, China, Guiyang, China" xlink:type="simple">GZCC</abbrev> 27-27605) as sister to <italic><tp:taxon-name><tp:taxon-name-part taxon-name-part-type="genus" reg="Hyaloambispora">H.</tp:taxon-name-part> <tp:taxon-name-part taxon-name-part-type="species" reg="drungiorum">drungiorum</tp:taxon-name-part></tp:taxon-name></italic> (HKAS 136188), with 82% <abbrev xmlns:xlink="http://www.w3.org/1999/xlink" xlink:title="Maximum Likelihood" xlink:type="simple">ML</abbrev>/1 <abbrev xmlns:xlink="http://www.w3.org/1999/xlink" xlink:title="Bayesian posterior probabilities" xlink:type="simple">BYPP</abbrev> support. Additionally, base pair comparisons between <italic><tp:taxon-name><tp:taxon-name-part taxon-name-part-type="genus" reg="Hyaloambispora">Hyaloambispora</tp:taxon-name-part> <tp:taxon-name-part taxon-name-part-type="species" reg="aquatica">aquatica</tp:taxon-name-part></tp:taxon-name></italic> (<abbrev xmlns:xlink="http://www.w3.org/1999/xlink" content-type="institution" xlink:title="Guizhou Culture Collection, China, Guiyang, China" xlink:type="simple">GZCC</abbrev> 27-27604, ex-type) and <italic><tp:taxon-name><tp:taxon-name-part taxon-name-part-type="genus" reg="Hyaloambispora">H.</tp:taxon-name-part> <tp:taxon-name-part taxon-name-part-type="species" reg="drungiorum">drungiorum</tp:taxon-name-part></tp:taxon-name></italic> (KUNCC 10416, ex-type) reveal 17/746 bp differences in LSU (2.3%, including one gap). Therefore, based on both LSU, ITS, SSU, <italic>tef</italic>1-α and <italic>rpb</italic>2 sequence data and morphological differences, we introduce <italic><tp:taxon-name><tp:taxon-name-part taxon-name-part-type="genus" reg="Hyaloambispora">Hyaloambispora</tp:taxon-name-part> <tp:taxon-name-part taxon-name-part-type="species" reg="aquatica">aquatica</tp:taxon-name-part></tp:taxon-name></italic> as a novel species.</p></tp:treatment-sec><ref-list><ref id="B31"><mixed-citation xmlns:xlink="http://www.w3.org/1999/xlink" xlink:type="simple">Xu RJ, Hyde KD, Li JN, Boonmee S, Liu NG, Yang J, Li Y, Bao DF, Shen HW, Zhu XT, Zhu YA, Li TS, Xu K, Yu FM, Lu JR, Lei L, Wu N, Wu DM, Gao N, Jia PS, He XL, Al-Otibi F, Zhou DQ, Liu JK, Lu YZ, L uo ZL, Yang ZL, Zhao Q (2025) Lignicolous freshwater fungi of the pan Qinghai-Xizang Plateau China. Fungal Diversity 133: 23–234. <ext-link xlink:href="10.1007/s13225-025-00555-0" ext-link-type="doi" xlink:type="simple">https://doi.org/10.1007/s13225-025-00555-0</ext-link></mixed-citation></ref></ref-list></tp:taxon-treatment>
