# Supplementary material for: Two new species of Hyaloambispora and Paramirandina (Microthyriaceae, Microthyriales) from freshwater habitats in China
Source: MycoKeys. 2026 Jul 15;136:271–84. doi: 10.3897/mycokeys.136.199668 (PMC13392774; doi:10.3897/mycokeys.136.199668)
Supplement: XML Treatment for Paramirandina fusiseptata [file mycokeys.136.199668-treatment2.xml]

<!DOCTYPE tp:taxon-treatment
  PUBLIC "-//TaxonX//DTD Taxonomic Treatment Publishing DTD v0 20100105//EN" "tax-treatment-NSO.dtd">
<tp:taxon-treatment xmlns:tp="http://www.plazi.org/taxpub"><tp:treatment-meta><kwd-group><label>Taxon classification</label><kwd>
                <named-content content-type="kingdom">Fungi</named-content>
              </kwd><kwd>
                <named-content content-type="order">Microthyriales</named-content>
              </kwd><kwd>
                <named-content content-type="family">Microthyriaceae</named-content>
              </kwd></kwd-group><mixed-citation publication-type="journal"><person-group><name><surname>Shao</surname><given-names>Lei</given-names></name><name><surname>Liu</surname><given-names>Yong</given-names></name><name><surname>Shi</surname><given-names>Yuxin</given-names></name><name><surname>Liu</surname><given-names>Yu</given-names></name><name><surname>Yang</surname><given-names>Wensheng</given-names></name><name><surname>Ma</surname><given-names>Jian</given-names></name></person-group><article-title>Two new species of <italic><tp:taxon-name><tp:taxon-name-part taxon-name-part-type="genus" reg="Hyaloambispora">Hyaloambispora</tp:taxon-name-part></tp:taxon-name></italic> and <italic><tp:taxon-name><tp:taxon-name-part taxon-name-part-type="genus" reg="Paramirandina">Paramirandina</tp:taxon-name-part></tp:taxon-name></italic> (<tp:taxon-name><tp:taxon-name-part taxon-name-part-type="family" reg="Microthyriaceae">Microthyriaceae</tp:taxon-name-part></tp:taxon-name>, <tp:taxon-name><tp:taxon-name-part taxon-name-part-type="order" reg="Microthyriales">Microthyriales</tp:taxon-name-part></tp:taxon-name>) from freshwater habitats in China</article-title><source>MycoKeys</source><day>15</day><month>07</month><year>2026</year><volume>136</volume><fpage>271</fpage><lpage>284</lpage><pub-id pub-id-type="doi">10.3897/mycokeys.136.199668</pub-id></mixed-citation></tp:treatment-meta><tp:nomenclature><tp:taxon-name><object-id xmlns:xlink="http://www.w3.org/1999/xlink" content-type="arpha" xlink:type="simple">F402036C-E575-5616-82A0-54E88B080292</object-id>
                    		<tp:taxon-name-part taxon-name-part-type="genus" reg="Paramirandina">Paramirandina</tp:taxon-name-part> <tp:taxon-name-part taxon-name-part-type="species" reg="fusiseptata">fusiseptata</tp:taxon-name-part>
                    	
                    		<object-id xmlns:xlink="http://www.w3.org/1999/xlink" content-type="mycobank" xlink:type="simple">905782</object-id>
                    	</tp:taxon-name><tp:taxon-authority>L. Shao &amp; J. Ma</tp:taxon-authority><tp:taxon-status xmlns:xlink="http://www.w3.org/1999/xlink" xlink:type="simple">sp. nov.</tp:taxon-status><xref ref-type="fig" rid="F3">Fig. 3</xref></tp:nomenclature><tp:treatment-sec sec-type="Etymology"><title>Etymology.</title><p>‘‘<italic>fusiseptata</italic>” refers to the fusiform, septate conidia, characterised by a pale brown to brown central cell.</p><fig id="F3" position="float" orientation="portrait"><object-id xmlns:xlink="http://www.w3.org/1999/xlink" content-type="doi" xlink:type="simple">10.3897/mycokeys.136.199668.figure3</object-id><object-id xmlns:xlink="http://www.w3.org/1999/xlink" content-type="arpha" xlink:type="simple">1E5DB90C-3BA9-583D-8AE3-44BFC61201B6</object-id><label>Figure 3.</label><caption><p><italic><tp:taxon-name><tp:taxon-name-part taxon-name-part-type="genus" reg="Paramirandina">Paramirandina</tp:taxon-name-part> <tp:taxon-name-part taxon-name-part-type="species" reg="fusiseptata">fusiseptata</tp:taxon-name-part></tp:taxon-name></italic> (<abbrev xmlns:xlink="http://www.w3.org/1999/xlink" content-type="institution" xlink:title="Herbarium of Guizhou Academy of Agriculture Sciences, Guiyang, China" xlink:type="simple">GZAAS</abbrev> 25-0797, holotype). <bold>a, b</bold>. Colonies on the host surface; <bold>c–f</bold>. Conidiophores, conidiogenous cells and conidia; <bold>g, h</bold>. Conidiogenous cells and conidia; <bold>i</bold>. Conidiogenous cells; <bold>j, k</bold>. Colonies on PDA from above and below; <bold>l–r</bold>. Conidia. Scale bars: 50 μm (<bold>c–f</bold>); 20 μm (<bold>g–i</bold>); 10 μm (<bold>l–r</bold>).</p></caption><graphic xmlns:xlink="http://www.w3.org/1999/xlink" xlink:href="mycokeys-136-271-g003.jpg" id="oo_1716947.jpg" position="float" orientation="portrait" xlink:type="simple"><uri content-type="original_file" xlink:type="simple">https://binary.pensoft.net/fig/1716947</uri></graphic></fig></tp:treatment-sec><tp:treatment-sec sec-type="Holotype"><title>Holotype.</title><p><abbrev xmlns:xlink="http://www.w3.org/1999/xlink" content-type="institution" xlink:title="Herbarium of Guizhou Academy of Agriculture Sciences, Guiyang, China" xlink:type="simple">GZAAS</abbrev> 25-0597.</p></tp:treatment-sec><tp:treatment-sec sec-type="Description"><title>Description.</title><p><bold><italic>Saprobic</italic></bold> on submerged decaying wood in freshwater river. <bold><italic>Asexual morph</italic>: <italic>Colonies</italic></bold> superficial, effuse, hairy or velvety, aggregated into fascicles, pale brown to brown. <bold><italic>Mycelium</italic></bold> immersed, consisting of hyaline to pale brown, smooth-walled, branched, septate, smooth hyphae. <bold><italic>Conidiophores</italic></bold> 208.5–273 × 6.5–10 μm (x̄ = 253.5 × 7.5 μm, n = 25), macronematous, mononematous, solitary, erect, unbranched, septate, straight or flexuous, cylindrical, slightly constricted at septa, dark brown at the base, subhyaline to pale brown towards the apex. <bold><italic>Conidiogenous cells</italic></bold> 35–53.5 × 4.5–7 μm (x̄ = 44.5 × 6 μm, n = 25), polyblastic, sympodial, terminal, becoming intercalary, percurrent, denticulate, subhyaline to pale brown, bearing tiny, protuberant, circular scars, sometimes with percurrent proliferation and slightly constricted at septa. <bold><italic>Conidia</italic></bold> 20.5–28 × 7.5–9 μm (x̄ = 25 × 8.5 μm, n = 30), acropleurogenous, fusiform, straight or slightly curved, smooth-walled, 3-euseptate, central cell pale brown to brown, apical cell subhyaline, conical or slightly rounded, basal cell subhyaline, truncate. <bold><italic>Sexual morph</italic></bold>: Undetermined.</p></tp:treatment-sec><tp:treatment-sec sec-type="Culture characteristics"><title>Culture characteristics.</title><p>Conidia germinating on PDA within 32 hours, producing germ tubes from the conidial body. Colony on PDA reaching 12 mm diam. after 42 days at room temperature (approximately 25 °C), circular, flat, with entire margin; subhyaline, pale brown to brown, reverse side displays yellowish-brown to dark brown colonies.</p></tp:treatment-sec><tp:treatment-sec sec-type="Material examined"><title>Material examined.</title><p>China, • Guizhou Province, Qiannan Buyi and Miao Autonomous Prefecture, Longli County, on decaying wood in a freshwater habitat, 2 September 2021, Jian Ma, SZ120 (<abbrev xmlns:xlink="http://www.w3.org/1999/xlink" content-type="institution" xlink:title="Herbarium of Guizhou Academy of Agriculture Sciences, Guiyang, China" xlink:type="simple">GZAAS</abbrev> 25-0797, holotype), ex-type living cultures <abbrev xmlns:xlink="http://www.w3.org/1999/xlink" content-type="institution" xlink:title="Guizhou Culture Collection, China, Guiyang, China" xlink:type="simple">GZCC</abbrev> 27-27606; <italic>ibid</italic>., SZ22 (<abbrev xmlns:xlink="http://www.w3.org/1999/xlink" content-type="institution" xlink:title="Herbarium of Guizhou Academy of Agriculture Sciences, Guiyang, China" xlink:type="simple">GZAAS</abbrev> 25-0798, paratype), living culture <abbrev xmlns:xlink="http://www.w3.org/1999/xlink" content-type="institution" xlink:title="Guizhou Culture Collection, China, Guiyang, China" xlink:type="simple">GZCC</abbrev> 27-27607.</p></tp:treatment-sec><tp:treatment-sec sec-type="Notes"><title>Notes.</title><p>According to BLASTn searches of the NCBI GenBank database, the ITS, LSU, <italic>tef</italic>1-α and <italic>rpb</italic>2 sequences of the new isolates (<abbrev xmlns:xlink="http://www.w3.org/1999/xlink" content-type="institution" xlink:title="Guizhou Culture Collection, China, Guiyang, China" xlink:type="simple">GZCC</abbrev> 27-27606 and <abbrev xmlns:xlink="http://www.w3.org/1999/xlink" content-type="institution" xlink:title="Guizhou Culture Collection, China, Guiyang, China" xlink:type="simple">GZCC</abbrev> 27-27607) showed the highest similarities to <italic><tp:taxon-name><tp:taxon-name-part taxon-name-part-type="genus" reg="Paramirandina">Paramirandina</tp:taxon-name-part> <tp:taxon-name-part taxon-name-part-type="species" reg="aquatica">aquatica</tp:taxon-name-part></tp:taxon-name></italic> (<abbrev xmlns:xlink="http://www.w3.org/1999/xlink" content-type="institution" xlink:title="Guizhou Culture Collection, China, Guiyang, China" xlink:type="simple">GZCC</abbrev> 19-0408), <italic><tp:taxon-name><tp:taxon-name-part taxon-name-part-type="genus" reg="Pleurotheciopsis">Pleurotheciopsis</tp:taxon-name-part> <tp:taxon-name-part taxon-name-part-type="species" reg="bramleyi">bramleyi</tp:taxon-name-part></tp:taxon-name></italic> (CBS 127863) and <italic><tp:taxon-name><tp:taxon-name-part taxon-name-part-type="genus" reg="Paramirandina">P.</tp:taxon-name-part> <tp:taxon-name-part taxon-name-part-type="species" reg="cymbiformis">cymbiformis</tp:taxon-name-part></tp:taxon-name></italic> (HKAS 112619). The ITS sequence shared 90.6% similarity with <italic><tp:taxon-name><tp:taxon-name-part taxon-name-part-type="genus" reg="Paramirandina">P.</tp:taxon-name-part> <tp:taxon-name-part taxon-name-part-type="species" reg="aquatica">aquatica</tp:taxon-name-part></tp:taxon-name></italic> (<abbrev xmlns:xlink="http://www.w3.org/1999/xlink" content-type="institution" xlink:title="Guizhou Culture Collection, China, Guiyang, China" xlink:type="simple">GZCC</abbrev> 19-0408), the LSU sequence shared 99.64% similarity with <italic><tp:taxon-name><tp:taxon-name-part taxon-name-part-type="genus" reg="Pleurotheciopsis">Pleurotheciopsis</tp:taxon-name-part> <tp:taxon-name-part taxon-name-part-type="species" reg="bramleyi">bramleyi</tp:taxon-name-part></tp:taxon-name></italic> (CBS 127863), while the <italic>tef</italic>1-α and <italic>rpb</italic>2 sequences shared 94.59% and 92.34% similarity, respectively, with <italic><tp:taxon-name><tp:taxon-name-part taxon-name-part-type="genus" reg="Paramirandina">P.</tp:taxon-name-part> <tp:taxon-name-part taxon-name-part-type="species" reg="cymbiformis">cymbiformis</tp:taxon-name-part></tp:taxon-name></italic> (HKAS 112619). All comparisons were based on 100% query coverage. Our phylogenetic analysis supports that our isolates (<abbrev xmlns:xlink="http://www.w3.org/1999/xlink" content-type="institution" xlink:title="Guizhou Culture Collection, China, Guiyang, China" xlink:type="simple">GZCC</abbrev> 27-27606 and <abbrev xmlns:xlink="http://www.w3.org/1999/xlink" content-type="institution" xlink:title="Guizhou Culture Collection, China, Guiyang, China" xlink:type="simple">GZCC</abbrev> 27-27607) formed a sister clade to <italic><tp:taxon-name><tp:taxon-name-part taxon-name-part-type="genus" reg="Paramirandina">Paramirandina</tp:taxon-name-part> <tp:taxon-name-part taxon-name-part-type="species" reg="cymbiformis">cymbiformis</tp:taxon-name-part></tp:taxon-name></italic> (HKAS 112619), with weak support. Morphologically, <italic><tp:taxon-name><tp:taxon-name-part taxon-name-part-type="genus" reg="Paramirandina">P.</tp:taxon-name-part> <tp:taxon-name-part taxon-name-part-type="species" reg="fusiseptata">fusiseptata</tp:taxon-name-part></tp:taxon-name></italic> (<abbrev xmlns:xlink="http://www.w3.org/1999/xlink" content-type="institution" xlink:title="Herbarium of Guizhou Academy of Agriculture Sciences, Guiyang, China" xlink:type="simple">GZAAS</abbrev> 25-0797) differs from <italic><tp:taxon-name><tp:taxon-name-part taxon-name-part-type="genus" reg="Paramirandina">P.</tp:taxon-name-part> <tp:taxon-name-part taxon-name-part-type="species" reg="aquatica">aquatica</tp:taxon-name-part></tp:taxon-name></italic> (<abbrev xmlns:xlink="http://www.w3.org/1999/xlink" content-type="institution" xlink:title="Herbarium of Guizhou Academy of Agriculture Sciences, Guiyang, China" xlink:type="simple">GZAAS</abbrev> 20-0303) and <italic><tp:taxon-name><tp:taxon-name-part taxon-name-part-type="genus" reg="Paramirandina">P.</tp:taxon-name-part> <tp:taxon-name-part taxon-name-part-type="species" reg="cymbiformis">cymbiformis</tp:taxon-name-part></tp:taxon-name></italic> (HKAS 112619) in its conidial morphology, having 3-euseptate conidia with a pale brown to brown central cell and a subhyaline apical cell, whereas the conidia of the previously described species of <italic><tp:taxon-name><tp:taxon-name-part taxon-name-part-type="genus" reg="Paramirandina">Paramirandina</tp:taxon-name-part></tp:taxon-name></italic> are hyaline and 2–6-septate (<xref ref-type="bibr" rid="B12">Liu et al. 2023</xref>). Additionally, <italic><tp:taxon-name><tp:taxon-name-part taxon-name-part-type="genus" reg="Paramirandina">P.</tp:taxon-name-part> <tp:taxon-name-part taxon-name-part-type="species" reg="fusiseptata">fusiseptata</tp:taxon-name-part></tp:taxon-name></italic> differs from <italic><tp:taxon-name><tp:taxon-name-part taxon-name-part-type="genus" reg="Pleurotheciopsis">Pleurotheciopsis</tp:taxon-name-part> <tp:taxon-name-part taxon-name-part-type="species" reg="bramleyi">bramleyi</tp:taxon-name-part></tp:taxon-name></italic> in its conidial morphology by possessing conidia with a pale brown to brown central cell and a subhyaline basal cell, whereas those of <italic><tp:taxon-name><tp:taxon-name-part taxon-name-part-type="genus" reg="Pleurotheciopsis">P.</tp:taxon-name-part> <tp:taxon-name-part taxon-name-part-type="species" reg="bramleyi">bramleyi</tp:taxon-name-part></tp:taxon-name></italic> are hyaline, catenate and produced from denticles (<xref ref-type="bibr" rid="B23">Sutton 1973</xref>). Therefore, despite the marked morphological differences, phylogenetic analyses, based on ITS, LSU, SSU, <italic>tef</italic>1-α and <italic>rpb</italic>2 sequence data, combined with morphological characteristics, indicate that strains <abbrev xmlns:xlink="http://www.w3.org/1999/xlink" content-type="institution" xlink:title="Guizhou Culture Collection, China, Guiyang, China" xlink:type="simple">GZCC</abbrev> 27-27606 and <abbrev xmlns:xlink="http://www.w3.org/1999/xlink" content-type="institution" xlink:title="Guizhou Culture Collection, China, Guiyang, China" xlink:type="simple">GZCC</abbrev> 27-27607 belong to <italic><tp:taxon-name><tp:taxon-name-part taxon-name-part-type="genus" reg="Paramirandina">Paramirandina</tp:taxon-name-part></tp:taxon-name></italic>. We therefore tentatively assign these strains to this genus and introduce them as a new species, <italic><tp:taxon-name><tp:taxon-name-part taxon-name-part-type="genus" reg="Paramirandina">Paramirandina</tp:taxon-name-part> <tp:taxon-name-part taxon-name-part-type="species" reg="fusiseptata">fusiseptata</tp:taxon-name-part></tp:taxon-name></italic>.</p></tp:treatment-sec><ref-list><ref id="B12"><mixed-citation xmlns:xlink="http://www.w3.org/1999/xlink" xlink:type="simple">Liu LL, Yang J, Zhou S, Gu XF, Gou JL, Wei QQ, Zhang M, Liu ZY (2023) Novelties in <tp:taxon-name><tp:taxon-name-part taxon-name-part-type="family">Microthyriaceae</tp:taxon-name-part></tp:taxon-name> (<tp:taxon-name><tp:taxon-name-part taxon-name-part-type="order">Microthyriales</tp:taxon-name-part></tp:taxon-name>): two new asexual genera with three new species from freshwater habitats in Guizhou Province, China. Journal of Fungi 9: 178. <ext-link xlink:href="10.3390/jof9020178" ext-link-type="doi" xlink:type="simple">https://doi.org/10.3390/jof9020178</ext-link></mixed-citation></ref><ref id="B23"><mixed-citation xmlns:xlink="http://www.w3.org/1999/xlink" xlink:type="simple">Sutton BC (1973) Some <tp:taxon-name><tp:taxon-name-part taxon-name-part-type="class">Hyphomycetes</tp:taxon-name-part></tp:taxon-name> with holoblastic sympodial conidiogenous cells. Transactions of the British Mycological Society 61(3): 417–429. <ext-link xlink:href="10.1016/s0007-1536(73)80112-3" ext-link-type="doi" xlink:type="simple">https://doi.org/10.1016/s0007-1536(73)80112-3</ext-link></mixed-citation></ref></ref-list></tp:taxon-treatment>
